# Supplementary material for: Hyperpolarized 13C-Pyruvate Metabolism as a Surrogate for Tumor Grade and Poor Outcome in Renal Cell Carcinoma—A Proof of Principle Study
Source: Cancers (Basel). 2022 Jan 11;14(2):335. doi: 10.3390/cancers14020335 (PMC8773685; doi:10.3390/cancers14020335)
Supplement: Supplementary file 1 [file cancers-14-00335-s001.zip]

Archive with 1 entries (1 files):
- cancers-1488329-supplementary.pdf
